# Supplementary material for: Multi-Responsive Amphiphilic Hyperbranched Poly[(2-dimethyl aminoethyl methacrylate)-co-(benzyl methacrylate)]copolymers: Self-Assembly and Curcumin Encapsulation in Aqueous Media
Source: Materials (Basel). 2025 Jan 23;18(3):513. doi: 10.3390/ma18030513 (PMC11818926; doi:10.3390/ma18030513)
Supplement: Supplementary file 1 [file materials-18-00513-s001.zip]

Archive with 1 entries (1 files):
- materials-3385296-supplementary.pdf
